# Supplementary material for: The sorafenib anti-relapse effect after alloHSCT is associated with heightened alloreactivity and accumulation of CD8+PD-1+ (CD279+) lymphocytes in marrow
Source: PLoS One. 2018 Jan 5;13(1):e0190525. doi: 10.1371/journal.pone.0190525 (PMC5755786; doi:10.1371/journal.pone.0190525)
Supplement: S1 Appendix — (XLSX) [file pone.0190525.s001.xlsx]

## Sheet: Arkusz1
qBiomarker Somatic Mutation PCR Array for FLT3 Pathway
Position	Gene	COSMIC ID	nt change	AA change	UPN 952	UPN 938	UPN 1048
A01	AKT1	33765	c.49G>A	p.E17K	-	-	-
A02	BRAF	450	c.1391G>T	p.G464V	-	-	-
A03	BRAF	451	c.1397G>T	p.G466V	-	-	-
A04	BRAF	460	c.1406G>C	p.G469A	-	-	-
A05	BRAF	470	c.1789C>G	p.L597V	-	-	-
A06	BRAF	1125	c.1790T>A	p.L597Q	-	-	-
A07	BRAF	1130	c.1798G>A	p.V600M	-	-	-
A08	BRAF	476	c.1799T>A	p.V600E	-	-	-
A09	BRAF	18443	c.1799T>C	p.V600A	-	-	-
A10	BRAF	6137	c.1799T>G	p.V600G	-	-	-
A11	KRAS	552	c.182A>G	p.Q61R	-	-	-
A12	KRAS	553	c.182A>T	p.Q61L	-	-	-
B01	KRAS	555	c.183A>T	p.Q61H	-	-	-
B02	KRAS	517	c.34G>A	p.G12S	-	-	-
B03	KRAS	518	c.34G>C	p.G12R	-	-	-
B04	KRAS	516	c.34G>T	p.G12C	-	-	-
B05	KRAS	521	c.35G>A	p.G12D	-	-	-
B06	KRAS	522	c.35G>C	p.G12A	-	-	-
B07	KRAS	520	c.35G>T	p.G12V	-	-	-
B08	KRAS	528	c.37G>A	p.G13S	-	-	-
B09	KRAS	529	c.37G>C	p.G13R	-	-	-
B10	KRAS	527	c.37G>T	p.G13C	-	-	-
B11	KRAS	532	c.38G>A	p.G13D	-	-	-
B12	KRAS	533	c.38G>C	p.G13A	-	-	-
C01	KRAS	534	c.38G>T	p.G13V	-	-	-
C02	KRAS	12703	c.57G>C	p.L19F	-	-	-
C03	HRAS	496	c.181C>A	p.Q61K	-	-	-
C04	HRAS	499	c.182A>G	p.Q61R	-	-	-
C05	HRAS	498	c.182A>T	p.Q61L	-	-	-
C06	HRAS	502	c.183G>T	p.Q61H	-	-	-
C07	HRAS	480	c.34G>A	p.G12S	-	-	-
C08	HRAS	482	c.34G>C	p.G12R	-	-	-
C09	HRAS	481	c.34G>T	p.G12C	-	-	-
C10	HRAS	484	c.35G>A	p.G12D	-	-	-
C11	HRAS	483	c.35G>T	p.G12V	-	-	-
C12	HRAS	486	c.37G>C	p.G13R	-	-	-
D01	HRAS	488	c.37G>T	p.G13C	-	-	-
D02	NRAS	580	c.181C>A	p.Q61K	-	-	-
D03	NRAS	582	c.182A>C	p.Q61P	-	-	-
D04	NRAS	584	c.182A>G	p.Q61R	-	-	-
D05	NRAS	583	c.182A>T	p.Q61L	-	-	-
D06	NRAS	563	c.34G>A	p.G12S	-	-	-
D07	NRAS	564	c.35G>A	p.G12D	-	-	-
D08	NRAS	565	c.35G>C	p.G12A	-	-	-
D09	NRAS	569	c.37G>C	p.G13R	-	-	-
D10	NRAS	573	c.38G>A	p.G13D	-	-	-
D11	NRAS	575	c.38G>C	p.G13A	-	-	-
D12	NRAS	574	c.38G>T	p.G13V	-	-	-
E01	NRAS	577	c.52G>A	p.A18T	-	-	-
E02	MEK1	99000002	167A>C	Q56P	-	-	-
E03	MEK1	99000004	171G>T	K57N	-	-	-
E04	MEK1	99000001	199G>A	D67N	-	-	-
E05	MEK1	99000003	371C>T	P124L	-	-	-
E06	PIK3CA	759	c.1616C>G	p.P539R	-	-	-
E07	PIK3CA	760	c.1624G>A	p.E542K	-	-	-
E08	PIK3CA	763	c.1633G>A	p.E545K	-	-	-
E09	PIK3CA	764	c.1634A>G	p.E545G	-	-	-
E10	PIK3CA	765	c.1635G>T	p.E545D	-	-	-
E11	PIK3CA	775	c.3140A>G	p.H1047R	-	-	-
E12	PIK3CA	776	c.3140A>T	p.H1047L	-	-	-
F01	PTEN	5033	c.389G>A	p.R130Q	-	-	-
F02	PTEN	5219	c.388C>G	p.R130G	-	-	-
F03	PTEN	5152	c.388C>T	p.R130*	-	-	-
F04	PTEN	5089	c.517C>T	p.R173C	-	-	-
F05	PTEN	5039	c.518G>A	p.R173H	-	-	-
F06	PTEN	5154	c.697C>T	p.R233*	-	-	-
F07	FLT3	28042	c.1352C>T	p.S451F	-	-	-
F08	FLT3	19522	c.1775T>C	p.V592A	-	-	-
F09	FLT3	27979	c.1788_1789insTTTGATAATGATTACTTCTACGTTGATTTCAGAGAA	p.E596_Y597ins12	-	-	-
F10	FLT3	27906	c.1796A>T	p.Y599F	-	-	-
F11	FLT3	28921	c.1798_1799insCAGATAATGAGTACTTCTACGTTGATTTCAGAGAATATGAATATG	p.Y599_D600ins15	-	-	-
F12	FLT3	19737	c.1803_1804insCAGCTACAGATGGTACAGGTGACCGGCTCCTCAGATAATGAGTACTTCTACGTTGATTTCAGAGAATATGAATATGATCTC	p.L601_K602ins27	-	-	-
G01	FLT3	19790	c.1807_1808insATGAATATGATCTCAAAT	p.K602_W603insYEYDLK	-	+	-
G02	FLT3	28771	c.1811_1812insCCGAGAATATGAATATGATCTCAAATGGGA	p.W603_E604insDREYEYDLKW	-	-	-
G03	FLT3	786	c.2039C>T	p.A680V	-	-	-
G04	FLT3	25248	c.2492G>A	p.G831E	-	-	-
G05	FLT3	28047	c.2501G>A	p.R834Q	-	-	-
G06	FLT3	796	c.2503_2505delGAT	p.D835del	-	-	-
G07	FLT3	783	c.2503G>T	p.D835Y	-	-	-
G08	FLT3	787	c.2505T>A	p.D835E	-	-	-
G09	FLT3	788	c.2505T>G	p.D835E	-	-	-
G10	FLT3	19836	c.2508_2510delCAT	p.I836del	-	-	-
G11	FLT3	24531	c.2509_2510AT>CC	p.M837P	-	-	-
G12	FLT3	850	c.2520_2521insGGATCC	p.S840_N841insGS	-	-	-
H01	FLT3	19692	c.2525A>G	p.Y842C	-	-	-
