# Supplementary material for: The sorafenib anti-relapse effect after alloHSCT is associated with heightened alloreactivity and accumulation of CD8+PD-1+ (CD279+) lymphocytes in marrow
Source: PLoS One. 2018 Jan 5;13(1):e0190525. doi: 10.1371/journal.pone.0190525 (PMC5755786; doi:10.1371/journal.pone.0190525)
Supplement: S2 Appendix — Numeric data of the readings (described in the marker rows) as they were performed along the observation time; Please note that patients UPN 952 received sorafenib on alternate day regimen i.e. 400/200 mg. Each sheet represents each patient separately. (XLSX) [file pone.0190525.s002.xlsx]

## Sheet: UPN 938
UPN 938
days after HSCT		17	24	193	252	277	315	343	364	406	446	460	507	537	559	619	676	726	795	837	907	991	1060	1123	1166	1235	1307
sorafenib days of treatment		-235	-228	-59	0	25	63	91	112	154	194	208	255	285	307	367	424	474	543	585	655	739	808	871	914	983	1055
sorafenib dose [mg/day]					800	800	800	600	600	400	400	400	400	400	400	400	400	400	400	400	400	400	400	400	400	400	400
blast cells in bone marrow [%]		0.25	4	2.25	85	0	0.25	0	0	0.25	2	1	1.75	1.75	1	1.25	1	1	1		1.5	0.5	0.75	0.75	0.75	0.5	3.57
lymphocytosis in bone marrow [%]		3.5	19.75	19.75	0.25	61.5	40	47	16.25	35	4.75	24	11.25	12.3	30	15	17.25	19	14.75		10	24.3	31.74	37.5	30.5	23	26.74
FLT3 ITD 150bp [%]			0	0	6	0	0	0	0	0	0	0	0	0	0	0	0	0	0	0	0	0	0	0	0	0	0
FLT3 ITD 162bp [%]			0	0	90	0	0	0	0	0	0	0	0	0	0	0	0	0	0	0	0	0	0	0	0	0	0
	markers
blood	CD4+CD25high+[%]	0.57	0.78	0.75	0.36	0.84		0.08	0.46	0.13	0.1	0.07	0.07	0.02	0.05	0.2	0.09	0.14	0.12	0.03	0.02	0.04	0.01	0.02	0.06	0.02	0.05
	CD4+CD25high+[cells/µl]^10^3	4.15986	7.37197	43.152	9.21655	10.4698		0.667098	0.6	2.6586	1.75578	1.05974	1.1	0.2	0.4	3.30641	0.90225	1.70883	2.08998	0.519624	0.416	0.832186	0.17856	0.716364	1.49011	0.56133	1.46853
bone marrow	CD4+CD25high+[%]					0.29	0.13	0.17	0.34	0.14	0.18	0.07	0.16	0.05		0.13	0.03	0.14	0.08	0.06	0.13	0.02	0.08	0.01	0.05	0.02	0
	CD4+CD25high+[cells/µl]^10^3					2.24266	1.521	3.70178	2.3	3.01795	6	2.24885	4.6	0.5		1.96264	1.01393	2.95168	2.96526	1.92046	6.54654	0.459998	2.58248	0.669552	1.35744	0.69223	0
blood	CD8+CD279+[%]											0.53	3.84	1.21	0.98	0.07	0.78	2.77	1.33	1.12	0.32	0.73	2.69	1.72	2.09	2.83	1.74
	CD8+CD279+[cells/µl]^10^3											8.02378	58.5363	9.81671	7.93695	1.15724	7.8195	33.8103	23.1639	19.3993	6.656	15.1874	48.0326	61.6073	51.9056	79.4282	51.1048
bone marrow	CD8+CD279+[%]											0.46	5.25	4.42		1.09	19.74	9.91	4.57	5.47	5.58	2.36	2.94	4.65	4.76	5.07	5.78
	CD8+CD279+[cells/µl]^10^3											14.7781	152.41	45.4437		16.4559	667.169	208.936	169.391	175.082	280.998	54.2798	94.9061	311.342	129.228	175.48	227.492
blood	CD8+CD69+[%]											1.26	1.17	0.91	0.9	0.8	1.15	0.53	0.58	0.68	0.29	0.47	0.61	0.66	0.4	0.24	0.35
	CD8+CD69+[cells/µl]^10^3											19.0754	17.8353	7.38281	7.28904	13.2256	11.5288	6.46913	10.1016	11.7781	6.032	9.77818	10.8922	23.64	9.93408	6.73596	10.2797
bone marrow	CD8+CD69+[%]											3.27	4.58	12.3		10.04	25.39	12.64	11.18	7.94	11.96	4.92	3.24	4.22	4.85	4.89	4.22
	CD8+CD69+[cells/µl]^10^3											105.053	132.959	126.461		151.576	858.126	266.494	414.396	254.14	602.282	113.16	104.59	282.551	131.672	169.25	166.092
blood	CD3+DR+[%]											60.42	53.98	46.48	52.79	36.21	42.14	43.49	31.95	39.97	31.17	37.01	37.1	50.39	40.86	29.25	27.5
	CD3+DR+[cells/µl]^10^3											914.71	822.862	377.091	427.543	598.625	422.453	530.835	556.457	1279.34	648.336	769.98	662.458	3373.87	1014.77	820.945	807.691
bone marrow	CD3+DR+[%]											61.08	55.69	53.1		43.72	45.92	49.94	41.5	34.65	35.85	36.49	38.02	49.16	47.33	34.28	34.2
	CD3+DR+[cells/µl]^10^3											1962.28	1616.7	545.941		660.05	1551.99	1052.9	1538.23	600.166	1805.33	839.266	1227.32	1760.82	1284.95	1186.48	1346.06
blood	CD56+DR+[%]											8.53	10.59	7.18	11.03	6.17	6.61	7.77	4.25	5.6	4.39	5.68	6.4	6.02	7.1	4.38	3.64
	CD56+DR+[cells/µl]^10^3											129.137	161.432	58.2512	89.3312	102.003	66.2653	94.8398	74.02	179.243	91.312	118.17	114.278	403.07	176.33	122.931	106.909
bone marrow	CD56+DR+[%]											11.46	8.18	6.22		7.09	5.31	9.09	3.98	4.66	5.83	3.78	5.99	8.08	8.73	4.58	3.65
	CD56+DR+[cells/µl]^10^3											368.169	237.469	63.9502		107.039	179.466	191.648	147.522	80.7149	293.587	86.9396	193.363	289.411	237.009	158.521	143.658

## Sheet: UPN952
UPN 952
days form HSCT		-29	18	25	32	56	60	67	70	77	98	101	132	146	154	171	181	201	227	243	278	326	347	382	419
sorafenib days of treatment		-90	-43	-36	-29	-5	-1	6	9	16	37	40	71	85	93	110	120	140	166	182	217	265	286	321	358
sorafenib dose [mg/day]								800	800	800	400	400	400	400	400	200/400	200/400	200/400	200/400	200/400	200/400	200/400	200/400	200/400	200/400
blast cells in bone marrow [%]		14.5	2.25		1.75	16.74	37	0.25	10.5	3	1.75	0.25	0	0	0.25	0.5	1.25	0.5	0.75	0	0.75	1.25	0.5	0	0.5
lymphocytosis in bone marrow [%]		3.5	3.5		3	8.5	2	3	20	6	3	1.75	7.75	4	3.5	12	3.75	0.5	3.75	10.5	6.25	11.75	8	9.25	10
FLT3 ITD 201 bp [%]							22		0		0	0	0	0		0	0	0		0	0	0	0	0
FLT3 ITD 225 bp [%]							7		0		0	0	0	0		0	0	0		0	0	0.02	0	0
	markers
blood	CD4+CD25high+[%]	0.16	0.05	0.46	0.12													0.62	0.15	0.1	0.09	0.04	0.16	0.14
	CD4+CD25high+[cells/µl]^10^3	0.407882	0.228327	2.81589	1.19712													2.2967	2.70016	1.7468	0.986814	0.1	1.56672	1.28633
bone marrow	CD4+CD25high+[%]																			0.13	0.18	0.04	0.17	0.25
	CD4+CD25high+[cells/µl]^10^3																			6.11683	2.21681	0.74592	1.31264	3.14195
blood	CD8+CD279+[%]																						12.57	8.54
	CD8+CD279+[cells/µl]^10^3																						123.085	78.4664
bone marrow	CD8+CD279+[%]																						27.42	18.84
	CD8+CD279+[cells/µl]^10^3																						211.721	236.777
blood	CD8+CD69+[%]																						3.66	1.28
	CD8+CD69+[cells/µl]^10^3																						35.8387	11.7608
bone marrow	CD8+CD69+[%]																						15.06	13.78
	CD8+CD69+[cells/µl]^10^3																						116.284	#REF!
blood	CD3+DR+[%]																						51.43	34.51
	CD3+DR+[cells/µl]^10^3																						503.603	317.081
bone marrow	CD3+DR+[%]																						54.85	37.92
	CD3+DR+[cells/µl]^10^3																						423.519	476.571
blood	CD56+DR+[%]																						15.67	9.59
	CD56+DR+[cells/µl]^10^3																						153.441	88.1139
bone marrow	CD56+DR+[%]																						22.53	11.58
	CD56+DR+[cells/µl]^10^3																						173.963	145.535

## Sheet: UPN1048
UPN 1048
days form HSCT		29	44	49	60	86	94	100
sorafenib days of treatment		-5	10	15	26	52	60	66
sorafenib dose [mg/day]			800	800	800	400	400	400
blast cells in bone marrow [%]		77.5	9	3	0.75	23.5	41	89
lymphocytosis in bone marrow [%]		0.5	0.5	3	4.5	12.5	1.5	0
FLT3 ITD 172 bp [%]		44	7		0	25		19
FLT3 ITD 159 bp [%]		0	0		0	0		41
	markers
blood	CD4+CD25high+[%]	0.01	0.14	0.15		0.01	0.04
	CD4+CD25high+[cells/µl]^10^3	0.0146336	0.171461	0.13446		0.030597	0.150259
bone marrow	CD4+CD25high+[%]		0.13	0.11		0.01	0.13
	CD4+CD25high+[cells/µl]^10^3		0.391937	0.451605		0.030153	2.405
blood	CD8+CD279+[%]		8.27	8.17		38.61	1.99
	CD8+CD279+[cells/µl]^10^3		10.1284	7.32359		118.135	7.5
bone marrow	CD8+CD279+[%]		12.75	12.47		24.12	5.17
	CD8+CD279+[cells/µl]^10^3		38.44	51.1956		72.729	95.645
blood	CD8+CD69+[%]		1.83	3.58		5.46	4.4
	CD8+CD69+[cells/µl]^10^3		2.24124	3.20911		16.706	16.4
bone marrow	CD8+CD69+[%]		4.34	7.75		12.36	22.42
	CD8+CD69+[cells/µl]^10^3		13.0847	31.8176		37.2691	414.77
blood	CD3+DR+[%]		29.94	36.97		68.47	38.06
	CD3+DR+[cells/µl]^10^3		36.6681	33.1399		209.498	142.972
bone marrow	CD3+DR+[%]		23.14	28.97		66.44	29.23
	CD3+DR+[cells/µl]^10^3		69.7648	118.936		200.337	540.755
blood	CD56+DR+[%]		7.4	5.18		7.06	7.42
	CD56+DR+[cells/µl]^10^3		9.06293	4.64335		21.6015	27.8731
bone marrow	CD56+DR+[%]		9.96	5.86		7.24	5.27
	CD56+DR+[cells/µl]^10^3		30.0284	24.0582		21.8308	97.495
